# Supplementary material for: Gliotic Response and Reprogramming Potential of Human Müller Cell Line MIO-M1 Exposed to High Glucose and Glucose Fluctuations
Source: Int J Mol Sci. 2024 Nov 29;25(23):12877. doi: 10.3390/ijms252312877 (PMC11641291; doi:10.3390/ijms252312877)
Supplement: Supplementary file 1 [file ijms-25-12877-s001.zip]

Archive with 1 entries (1 files):
- ijms-3335673-supplementary.pdf
